# Supplementary material for: Efficient Adsorption of Tebuconazole in Aqueous Solution by Calcium Modified Water Hyacinth-Based Biochar: Adsorption Kinetics, Mechanism, and Feasibility
Source: Molecules. 2023 Apr 14;28(8):3478. doi: 10.3390/molecules28083478 (PMC10145345; doi:10.3390/molecules28083478)
Supplement: Supplementary file 1 [file molecules-28-03478-s001.zip]

Archive with 1 entries (1 files):
- molecules-2331535-supplementary.pdf
